# Supplementary material for: Neutrophil extracellular traps promote invasion and metastasis via NLRP3-mediated oral squamous cell carcinoma pyroptosis inhibition
Source: Cell Death Discov. 2024 May 2;10:214. doi: 10.1038/s41420-024-01982-9 (PMC11066066; doi:10.1038/s41420-024-01982-9)
Supplement: Supplementary file 3 — IHC scoring data [file 41420_2024_1982_MOESM3_ESM.xlsx]

## Sheet: Sheet1
No.	Score
1	5
2	2
3	6
4	6
5	5
6	4
7	6
8	4
9	3
10	2
11	4
12	3
13	3
14	3
15	4
16	6
17	6
18	2
19	5
20	3
21	4
22	5
23	6
24	7
25	4
26	5
27	5
28	5
29	4
30	3
31	3
32	5
33	2
34	3
35	2
36	5
37	2
38	2
39	6
40	3
41	5
42	3
43	3
44	3
45	4
46	5
47	4
48	4
49	3
50	4
51	3
52	5
53	5
54	3
55	4
56	3
57	3
58	3
59	5
60	3
61	6
62	4
63	3
64	4
65	3
66	5
67	3
68	6
69	4
70	4
71	4
72	2
73	6
74	2
75	3
76	4
77	6
78	5
79	3
80	3
81	2
82	5
83	3
84	5
85	7
86	5
87	5
88	5
89	4
90	5
91	7
92	3
93	3
94	5
95	2
96	4
97	4
98	6
99	5
100	5
101	4
102	6
103	6
104	5
105	5
106	0
107	5
108	3
109	4
110	2
111	5
112	2
113	4
114	6
115	5
116	7
117	5
118	7
119	5
120	4
121	6
122	3
123	4
124	5
125	4
126	4
127	3
128	3
129	5
130	5
131	5
132	7
133	6
134	2
135	6
136	5
137	3
138	5
139	6
140	6
141	2
142	5
143	4
144	3
145	7
146	3
147	6
148	4
149	2
150	6
151	4
152	5
153	3
154	6
155	5
156	5
157	4
158	3
159	3
160	4
161	4
162	5
163	6
164	7
165	5
166	2
167	3
168	4
169	3
170	4
171	2
172	2
173	3
174	5
175	7
176	7
177	3
178	4
179	5
180	4
181	5
182	6
183	4
184	5
185	5
186	4
187	5
188	3
189	2
190	3
191	5
192	4
193	4
194	5
195	5
196	4
197	5
198	5
199	4
200	5
201	6
202	5
203	6
204	4
205	4
